# Supplementary material for: Influence of Oregano Essential Oil on the Rumen Microbiome of Organically Reared Alpine Goats: Implications for Methanobacteria Abundance
Source: Animals (Basel). 2025 Jul 1;15(13):1937. doi: 10.3390/ani15131937 (PMC12249385; doi:10.3390/ani15131937)
Supplement: Supplementary file 1 [file animals-15-01937-s001.zip]

Archive with 1 entries (1 files):
- animals-3682745-supplementary.pdf
